# Supplementary material for: Proteomic analysis of IgM antigens from mammary tissue under pre- and post-cancer conditions using the MMTV-PyVT mouse model
Source: PeerJ. 2022 Oct 18;10:e14175. doi: 10.7717/peerj.14175 (PMC9586126; doi:10.7717/peerj.14175)
Supplement: Supplemental Information 2 [file peerj-10-14175-s004.zip]

Archive with 78 entries (78 files):
- Raw data/Legends.docx
- Raw data/peerj-73885-A_CHRO001.DAT
- Raw data/peerj-73885-A_extern.inf
- Raw data/peerj-73885-A_FUNC001.IDX
- Raw data/peerj-73885-A_FUNC001.STS
- Raw data/peerj-73885-A_FUNC002.IDX
- Raw data/peerj-73885-A_FUNC002.STS
- Raw data/peerj-73885-A_FUNC003.IDX
- Raw data/peerj-73885-A_FUNC003.STS
- Raw data/peerj-73885-A_HEADER.TXT
- Raw data/peerj-73885-A_INLET.INF
- Raw data/peerj-73885-AD_CHRO001.DAT
- Raw data/peerj-73885-AD_CHROMS.INF
- Raw data/peerj-73885-AD_extern.inf
- Raw data/peerj-73885-AD_FUNC001.IDX
- Raw data/peerj-73885-AD_FUNC001.STS
- Raw data/peerj-73885-AD_FUNC002.IDX
- Raw data/peerj-73885-AD_FUNC002.STS
- Raw data/peerj-73885-AD_FUNC003.IDX
- Raw data/peerj-73885-AD_FUNC003.STS
- Raw data/peerj-73885-AD_FUNCTNS.INF
- Raw data/peerj-73885-AD_HEADER.TXT
- Raw data/peerj-73885-AD_INLET.INF
- Raw data/peerj-73885-B_CHRO001.DAT
- Raw data/peerj-73885-B_extern.inf
- Raw data/peerj-73885-B_FUNC001.IDX
- Raw data/peerj-73885-B_FUNC001.STS
- Raw data/peerj-73885-B_FUNC002.IDX
- Raw data/peerj-73885-B_FUNC002.STS
- Raw data/peerj-73885-B_FUNC003.IDX
- Raw data/peerj-73885-B_FUNC003.STS
- Raw data/peerj-73885-B_HEADER.TXT
- Raw data/peerj-73885-BD_CHRO001.DAT
- Raw data/peerj-73885-BD_extern.inf
- Raw data/peerj-73885-BD_FUNC001.IDX
- Raw data/peerj-73885-BD_FUNC001.STS
- Raw data/peerj-73885-BD_FUNC002.IDX
- Raw data/peerj-73885-BD_FUNC002.STS
- Raw data/peerj-73885-BD_FUNC003.IDX
- Raw data/peerj-73885-BD_FUNC003.STS
- Raw data/peerj-73885-BD_HEADER.TXT
- Raw data/peerj-73885-C_CHRO001.DAT
- Raw data/peerj-73885-C_extern.inf
- Raw data/peerj-73885-C_FUNC001.IDX
- Raw data/peerj-73885-C_FUNC001.STS
- Raw data/peerj-73885-C_FUNC002.IDX
- Raw data/peerj-73885-C_FUNC002.STS
- Raw data/peerj-73885-C_FUNC003.IDX
- Raw data/peerj-73885-C_FUNC003.STS
- Raw data/peerj-73885-C_HEADER.TXT
- Raw data/peerj-73885-CD_CHRO001.DAT
- Raw data/peerj-73885-CD_extern.inf
- Raw data/peerj-73885-CD_FUNC001.IDX
- Raw data/peerj-73885-CD_FUNC001.STS
- Raw data/peerj-73885-CD_FUNC002.IDX
- Raw data/peerj-73885-CD_FUNC002.STS
- Raw data/peerj-73885-CD_FUNC003.IDX
- Raw data/peerj-73885-CD_FUNC003.STS
- Raw data/peerj-73885-CD_HEADER.TXT
- Raw data/peerj-73885-CD_INLET.INF
- Raw data/peerj-73885-D_CHRO001.DAT
- Raw data/peerj-73885-D_extern.inf
- Raw data/peerj-73885-D_FUNC001.IDX
- Raw data/peerj-73885-D_FUNC001.STS
- Raw data/peerj-73885-D_FUNC002.IDX
- Raw data/peerj-73885-D_FUNC002.STS
- Raw data/peerj-73885-D_FUNC003.IDX
- Raw data/peerj-73885-D_FUNC003.STS
- Raw data/peerj-73885-D_HEADER.TXT
- Raw data/peerj-73885-DD_CHRO001.DAT
- Raw data/peerj-73885-DD_extern.inf
- Raw data/peerj-73885-DD_FUNC001.IDX
- Raw data/peerj-73885-DD_FUNC001.STS
- Raw data/peerj-73885-DD_FUNC002.IDX
- Raw data/peerj-73885-DD_FUNC002.STS
- Raw data/peerj-73885-DD_FUNC003.IDX
- Raw data/peerj-73885-DD_FUNC003.STS
- Raw data/peerj-73885-DD_HEADER.TXT
