# Supplementary material for: Proteomic analysis of IgM antigens from mammary tissue under pre- and post-cancer conditions using the MMTV-PyVT mouse model
Source: PeerJ. 2022 Oct 18;10:e14175. doi: 10.7717/peerj.14175 (PMC9586126; doi:10.7717/peerj.14175)
Supplement: Supplemental Information 2 [file peerj-10-14175-s004.zip › Raw data/peerj-73885-A_INLET.INF]

ACE Experimental Record


Inlet Method File: c:\masslynx\2019-ii.pro\acqudb\1d_spt_75x150_61min_floop

---------------------   Run method parameters   ----------------

-- PUMP --

Waters GI Pump
1 -------------------------------------------- 
 Application Mode: Single Pump Trapping 
 Pump Type: BSM1 
 Run Time: 77.87 min
 Solvent Selection A: A1 
 Solvent Selection B: B1 
 Seal Wash: 60.0 min
 Switch 1: No Change 
 Switch 2: No Change 
 Switch 3: No Change 
 Chart Out 1: System Pressure 
 Chart Out 2: %B 
 Run Events: Yes 
 [Gradient Table]
  Time(min) Flow Rate(uL/min) %A %B Curve 
 1. Initial 0.400 93.0 7.0  
 2. 54.67 0.400 60.0 40.0 6 
 3. 56.33 0.400 15.0 85.0 6 
 4. 59.64 0.400 15.0 85.0 6 
 5. 61.30 0.400 93.0 7.0 6 
 Analytical Low Pressure Limit: 0 psi
 Analytical High Pressure Limit: 10000 psi
 Sample Loading Time: 5.00 min
 Trapping Flow Rate: 5.000 uL/min
 Trapping %A: 99.9 
 Trapping %B: 0.1 
 Trapping Low Pressure Limit: 0 psi
 Trapping High Pressure Limit: 5000 psi
 Flow Rate A Data Channel: No 
 Flow Rate B Data Channel: No 
 Solvent Name A: Water 
 Solvent Name B: Acetonitrile 
 Comment:  
 System Pressure Data Channel: No 
 Flow Rate Data Channel: No 
 %A Data Channel: No 
 %B Data Channel: Yes 
 Primary A Pressure Data Channel: No 
 Accumulator A Pressure Data Channel: No 
 Primary B Pressure Data Channel: No 
 Accumulator B Pressure Data Channel: No 
 Degasser Pressure Data Channel: No 
3 -------------------------------------------- 
 Run Time: 77.87 min
Pump A...
 Aux Pump Role: Auxiliary 
 Aux Solvent Name: Water 
 Aux Flow Rate: 0.000 uL/min
 Aux Solvent Selection: A1 
 Aux Low Pressure Limit: 0 psi
 Aux High Pressure Limit: 10000 psi
Pump B...
 Aux Pump Role: Lock Mass 
 Aux Solvent Name: Water 
 Aux Flow Rate: 0.500 uL/min
 Aux Solvent Selection: B1 
 Aux Low Pressure Limit: 0 psi
 Aux High Pressure Limit: 10000 psi

-- END PUMP --

-- AUTOSAMPLER --

Waters Acquity AutoSampler 
 Run Time: 77.87 min
 Comment:  
 Loop Option: Full Loop 
 LoopOffline: 3.00 
 Weak Wash Solvent Name: Water 
 Weak Wash Volume: 600 uL
 Strong Wash Solvent Name: Acetonitrile 
 Strong Wash Volume: 200 uL
 Target Column Temperature: 35.0 C
 Column Temperature Alarm Band: Disabled 
 Target Sample Temperature: 8.0 C
 Sample Temperature Alarm Band: Disabled 
 Full Loop Overfill Factor: Automatic 
 Syringe Draw Rate: Automatic 
 Needle Placement: Automatic 
 Pre-Aspirate Air Gap: Automatic 
 Post-Aspirate Air Gap: Automatic 
 Column Temperature Data Channel: No 
 Ambient Temperature Data Channel: No 
 Sample Temperature Data Channel: No 
 Sample Pressure Data Channel: No 
 Switch 1: No Change 
 Switch 2: No Change 
 Switch 3: No Change 
 Switch 4: No Change 
 Chart Out: Sample Pressure 
 Sample Temp Alarm: Disabled 
 Column Temp Alarm: Disabled 
 Run Events: Yes 
 SampleLoop: 5.000 
 Saved as Trizaic: No 
 nanoTile Cool Down: 2.0 


Sample Run Injection Parameter

Injection Volume (ul)   -   5.00
-- END AUTOSAMPLER --

----------------------------  oOo  -----------------------------


End of experimental record.

------------------- Waters Acquity SM Postrun Report  ---------------


 Software Version: 1.42.1248 

 Firmware Version: 1.42.273 (Sep 01 2010) 

 Checksum: 0x5be4f52c 

 Serial Number: G13NPS249M 

 Sample Syringe Size: 100.0 

 Sample Loop Size: 5.0 

 NeedleType: PEEK 

 Minimum Sample Temperature: 0.0 

 Maximum Sample Temperature: 0.0 

 Average Sample Temperature: 0.0 

 Minimum Column Temperature: 35.0 

 Maximum Column Temperature: 35.1 

 Average Column Temperature: 0.0 

 Measured Loop Volume: 4.960 

 Measured Loop Volume No Pressure: 5.010 


----------------------------  oOo  -----------------------------


------------------- Waters GI Pump Postrun Report  ---------------


----------------------------  oOo  -----------------------------
