# Supplementary material for: Proteomic analysis of IgM antigens from mammary tissue under pre- and post-cancer conditions using the MMTV-PyVT mouse model
Source: PeerJ. 2022 Oct 18;10:e14175. doi: 10.7717/peerj.14175 (PMC9586126; doi:10.7717/peerj.14175)
Supplement: Supplemental Information 2 [file peerj-10-14175-s004.zip › Raw data/peerj-73885-B_extern.inf]

Parameters for C:\MassLynx\2019-ii.PRO\ACQUDB\MSE_057MIN.EXP
Created by 4.1 SCN851
 
Lock Spray Configuration:
Reference Scan Frequency(sec)			30.000
Reference Cone Voltage(V)			30.000
Reference Trap Collision Energy			6.000
Reference DRE Setting				99.900
 
Temperature Correction:
Temperature Correction				Disabled
 
Instrument Configuration:
Lteff						1800.0
Veff						7204.68
Resolution					17000
Min Points in Peak				2
Acquisition Device				WatersADC
Acquisition Algorithm				ADC Mode
ADC Trigger Threshold (V)			1.00
ADC Input Offset (V)				-1.65
Average Single Ion Intensity			33
ADC Amplitude Threshold				5
ADC Centroid Threshold				-1
ADC Ion Area Threshold				5
ADC Ion Area Offset				10
ADC Pushes Per IMS Increment			1
EDC Delay Coefficient				1.5200
EDC Delay Offset				0.4000
 
Experimental Instrument Parameters
Instrument Parameter Filename			C:\MassLynx\2019-ii.PRO\ACQUDB\20181105_MSE.IPR (MODIFIED)
Polarity					ES+
Capillary (kV)					2.7500
Source Temperature (°C)				70
Sampling Cone					30.0000
Source Offset					30.0000
Source Gas Flow (mL/min)			0.00
Desolvation Temperature (°C)			150
Cone Gas Flow (L/Hr)				0.0
Nanoflow Gas Pressure (Bar)			0.5
Purge Gas Flow (mL/h)				500.0
Desolvation Gas Flow (L/Hr)			500.0
Nebuliser Gas Flow (Bar)			6.0
LM Resolution					4.7
HM Resolution					15.0
Aperture 1					0.0
Pre-filter					2.0
Ion Energy					1.0
Manual Trap Collision Energy			FALSE
Trap Collision Energy				4.0
Manual Transfer Collision Energy		FALSE
Transfer Collision Energy			2.0
Manual Gas Control				FALSE
Trap Gas Flow (mL/min)				2.00
HeliumCellGasFlow				180.00
IMS Gas Flow (mL/min)				90.00
Detector					3475
DetectorCache					2300
Sample Infusion Flow Rate (µL/min)		2
Sample Flow State				Waste
Sample Fill Volume (µL)				100
Sample Reservoir				Wash
LockSpray Infusion Flow Rate (µL/min)		2
LockSpray Flow State				Infusion
LockSpray Reservoir				B
LockSpray Capillary (kV)			3.30
Use Manual LockSpray Collision Energy		TRUE
Collision Energy				25.0
Acceleration1					70.0
Acceleration2					200.0
Aperture2					70.0
Transport1					25.0
Transport2					30.0
Steering					0.30
Tube Lens					69
Pusher						1900.0
Pusher Offset					0.00
Puller						1370.0
Pusher Cycle Time (µs)				Automatic
Pusher Width (µs)				Automatic
Collector					60
Collector Pulse					10.0
Stopper						10
Stopper Pulse					20.0
Entrance					72
Static Offset					180
Puller Offset					0.00
Reflectron Grid (kV)				1.472
Flight Tube (kV)				10.00
Reflectron (kV)					3.780
Use Manual Trap DC				FALSE
Trap DC Entrance				0.0
Trap DC Bias					2.0
Trap DC						-2.0
Trap DC Exit					1.0
Use Manual IMS DC				FALSE
IMS DC Entrance					-20.0
Helium Cell DC					1.0
Helium Exit					-20.0
IMSBias						2.0
IMS DC Exit					20.0
USe Manual Transfer DC				FALSE
Transfer DC Entrance				5.0
Transfer DC Exit				15.0
Trap Manual Control				OFF
Trap Wave Velocity (m/s)			300
Trap Wave Height (V)				0.5
IMS Manual Control				OFF
IMS Wave Velocity (m/s)				300
IMS Wave Height (V)				0.0
Transfer Manual Control				OFF
Transfer Wave Velocity (m/s)			249
Transfer Wave Height (V)			0.2
Step Wave 1 In Manual Control			OFF
Enable Reverse Operation			OFF
Step Wave 1 In Velocity (m/s)			300.0
Step Wave 1 In Height				15.0
Step Wave 1 Out Manual Control			OFF
Step Wave 1 Out Velocity (m/s)			300.0
Step Wave 1 Out Height				15.0
Step Wave 2 Manual Control			OFF
Step Wave 2 Velocity (m/s)			300.0
Step Wave 2 Height				1.0
Use Manual Step Wave DC				OFF
Step Wave TransferOffset			25.0
Step Wave DiffAperture1				3.0
Step Wave DiffAperture2				0.0
Use Automatic RF Settings			TRUE
StepWave1RFOffset				300.0
StepWave2RFOffset				350.0
Target Enhancement Enabled			FALSE
Target Enhancement Mode				EDC
Target Enhancement Mass				1056.0
Target Enhancement Trap Height (V)		4.0
Target Enhancement Extract Height (V)		15.0
Mobility Trapping Manual Release Enabled	TRUE
Mobility Trapping Release Time (µs)		200
Mobility Trap Height (V)			12.0
Mobility Extract Height (V)			0.0
Trag Gate LUT table enabled			FALSE
TriWave Trap Gate LookUp Table			
Using Drift Time Trimming			TRUE
Drift Time Bins					3
Using Mobility Delay after Trap Release		TRUE
IMS Wave Delay (µs)				450
Variable Wave Height Enabled			FALSE
Wave Height Ramp Type				Linear
Wave Height Start (V)				10.0
Wave Height End (V)				40.0
Wave Height Using Full IMS			TRUE
Wave Height Ramp (%)				100.0
Wave Height Look Up Table			
Variable Wave Velocity Enabled			TRUE
Wave Velocity Ramp Type				Linear
Wave Velocity Start (m/s)			850.0
Wave Velocity End (m/s)				450.0
Wave Velocity Using Full IMS			TRUE
Wave Velocity Ramp (%)				100.0
Wave Velocity Look Up Table			
Backing						6.03e0
Source						4.42e-3
Sample Plate					1.00e-6
Trap						9.39e-3
Helium Cell					1.28e-4
IMS						1.44e-4
Transfer					7.57e-3
TOF						8.54e-7
IMSRFOffset					300
IMSMobilityRFOffset				250
TrapRFOffset					300
Use Automatic RF Settings			TRUE
AutoStepWave1RFOffset				300
AutoStepWave2RFOffset				350
TransferRFOffset				350
MS Profile Type					Profile
MSProfileMass1					500
MSProfileDwellTime1				25
MSProfileRampTime1				25
MSProfileMass2					600
MSProfileDwellTime2				25
MSProfileRampTime2				25
MSProfileMass3					700
LockMassValidSigma				5
 
Acquisition mass range
Start mass					50.000
End mass					2000.000
Calibration mass range
Start mass					72.068
End mass					1285.765
 
Experiment Reference Compound Name: GFP Single Point MS
 
Function Parameters - Function 1 - TOF PARENT FUNCTION
[ACQUISITION]
Survey Start Time				0.0
Survey End Time					57.0
Survey Ion Mode					ES Mode
Survey Polarity					Positive
[PARENT MS SURVEY]
Survey Start Mass				50.0
Survey End Mass					2000.0
Parent Survey Low CE (V)			10.0
TIC Threshold					5.0
Survey Scan Time				1.0
Survey Interscan Time				0.0
Survey Data Format				Continuum
Analyser					Resolution Mode
ADC Sample Frequency (GHz)			3.0
TargetEnhancementMass2				69.0
TargetEnhancementMass3				1.75
Survey Use Tune Page CV				YES
[PRODUCT IONS]
Use High CE Product Ions Mass List File 	NO
High CE Product Ions Mass List Filename		
Product Ions Match Logic			NO
Product Ions Switch Threshold (Intensity/s)	10.0
Product Ions Switch Detection Window +/- (mDa)	100.0
Product Ions Retention Time Window +/- (sec)	10.0
[NEUTRAL LOSS]
Use Neutral Loss Mass List File 		NO
Neutral Loss Mass List Filename			
Neutral Loss Match Logic			OR
Neutral Loss Switch Threshold (Intensity/s)	10.0
Neutral Loss Switch Detection Window +/- (mDa)	100.0
[MS/MS]
MSMS Start Mass					50.0
MSMS End Mass					2000.0
Number of components				0
Use MSMS to MS Switch After Time		NO
MSMS Switch After Time (sec)			10.0
Absence of Neutral Loss				NO
Absence of Product Ion				NO
MSMS Scan Time (sec)				1.0
MSMS Interscan Time (sec)			0.0
MSMS Data Format				Continuum
Use Tune Page Cone Voltage			YES
Use MS/MS ipr File				NO
Instrument Parameter Filename			
[PEAK DETECTION]
Peak Detection Window				1.0
Use Intensity based Peak Detection		YES
Charge State Tolerance Window			3.0
Charge State Extraction Window			4.0
Deisotope Tolerance Window			3.0
Deisotope Extraction Window			4.0
Discard survey data				NO
[COLLISION ENERGY]
Using Auto Trap MS Collision Energy (eV)	4.000000
Using Auto Transfer MS Collision Energy (eV)	2.000000
[INCLUDE]
Precursor Selection				Everything
[EXCLUDE]
Use Exclude Masses List				NO
Exclude Mass Range				
Use Exclude File Masses				NO
Exclude Mass Filename				
Exclude Window +/- (mDa)			100.0
Exclude Retention Time Window			10.0
Reference Centroid Average			
Reference Frequency				0.0
Reference Cone Voltage				0.0
Calibration					Dynamic 2
 
Function Parameters - Function 2 - TOF PARENT FUNCTION
[ACQUISITION]
Survey Start Time				0.0
Survey End Time					57.0
Survey Ion Mode					ES Mode
Survey Polarity					Positive
[PARENT MS SURVEY]
Survey Start Mass				50.0
Survey End Mass					2000.0
Ramp High Energy from				15.0 to 45.0
TIC Threshold					5.0
Survey Scan Time				1.0
Survey Interscan Time				0.0
Survey Data Format				Continuum
Analyser					Resolution Mode
ADC Sample Frequency (GHz)			3.0
TargetEnhancementMass2				69.0
TargetEnhancementMass3				1.75
Survey Use Tune Page CV				YES
[PRODUCT IONS]
Use High CE Product Ions Mass List File 	NO
High CE Product Ions Mass List Filename		
Product Ions Match Logic			NO
Product Ions Switch Threshold (Intensity/s)	10.0
Product Ions Switch Detection Window +/- (mDa)	100.0
Product Ions Retention Time Window +/- (sec)	10.0
[NEUTRAL LOSS]
Use Neutral Loss Mass List File 		NO
Neutral Loss Mass List Filename			
Neutral Loss Match Logic			OR
Neutral Loss Switch Threshold (Intensity/s)	10.0
Neutral Loss Switch Detection Window +/- (mDa)	100.0
[MS/MS]
MSMS Start Mass					50.0
MSMS End Mass					2000.0
Number of components				0
Use MSMS to MS Switch After Time		NO
MSMS Switch After Time (sec)			10.0
Absence of Neutral Loss				NO
Absence of Product Ion				NO
MSMS Scan Time (sec)				1.0
MSMS Interscan Time (sec)			0.0
MSMS Data Format				Continuum
Use Tune Page Cone Voltage			YES
Use MS/MS ipr File				NO
Instrument Parameter Filename			
[PEAK DETECTION]
Peak Detection Window				1.0
Use Intensity based Peak Detection		YES
Charge State Tolerance Window			3.0
Charge State Extraction Window			4.0
Deisotope Tolerance Window			3.0
Deisotope Extraction Window			4.0
Discard survey data				NO
[COLLISION ENERGY]
Trap MS Collision Energy Low (eV)		15.0
Trap MS Collision Energy High (eV)		45.0
Using Auto Transfer MS Collision Energy (eV)	2.000000
[INCLUDE]
Precursor Selection				Everything
[EXCLUDE]
Use Exclude Masses List				NO
Exclude Mass Range				
Use Exclude File Masses				NO
Exclude Mass Filename				
Exclude Window +/- (mDa)			100.0
Exclude Retention Time Window			10.0
Reference Centroid Average			
Reference Frequency				0.0
Reference Cone Voltage				0.0
Calibration					Dynamic 2
 
Function Parameters - Function 3 - TOF PARENT FUNCTION
[ACQUISITION]
Survey Start Time				0.0
Survey End Time					57.0
Survey Ion Mode					ES Mode
Survey Polarity					Positive
[PARENT MS SURVEY]
Survey Start Mass				50.0
Survey End Mass					2000.0
Parent Survey High CE (V)			30.0
TIC Threshold					5.0
Survey Scan Time				1.0
Survey Interscan Time				0.1
Survey Data Format				Continuum
Analyser					Resolution Mode
ADC Sample Frequency (GHz)			3.0
TargetEnhancementMass2				69.0
TargetEnhancementMass3				1.75
Survey Use Tune Page CV				YES
[PRODUCT IONS]
Use High CE Product Ions Mass List File 	NO
High CE Product Ions Mass List Filename		
Product Ions Match Logic			NO
Product Ions Switch Threshold (Intensity/s)	10.0
Product Ions Switch Detection Window +/- (mDa)	100.0
Product Ions Retention Time Window +/- (sec)	10.0
[NEUTRAL LOSS]
Use Neutral Loss Mass List File 		NO
Neutral Loss Mass List Filename			
Neutral Loss Match Logic			OR
Neutral Loss Switch Threshold (Intensity/s)	10.0
Neutral Loss Switch Detection Window +/- (mDa)	100.0
[MS/MS]
MSMS Start Mass					100.0
MSMS End Mass					1500.0
Number of components				1
Use MSMS to MS Switch After Time		NO
MSMS Switch After Time (sec)			10.0
Absence of Neutral Loss				NO
Absence of Product Ion				NO
MSMS Scan Time (sec)				1.0
MSMS Interscan Time (sec)			0.1
MSMS Data Format				Continuum
Use Tune Page Cone Voltage			YES
Use MS/MS ipr File				NO
Instrument Parameter Filename			
[PEAK DETECTION]
Peak Detection Window				1.0
Use Intensity based Peak Detection		YES
Charge State Tolerance Window			3.0
Charge State Extraction Window			4.0
Deisotope Tolerance Window			3.0
Deisotope Extraction Window			4.0
Discard survey data				NO
[COLLISION ENERGY]
Using Auto Trap MS Collision Energy (eV)	4.000000
Using Auto Transfer MS Collision Energy (eV)	2.000000
[INCLUDE]
Precursor Selection				Everything
[EXCLUDE]
Use Exclude Masses List				NO
Exclude Mass Range				
Use Exclude File Masses				NO
Exclude Mass Filename				
Exclude Window +/- (mDa)			100.0
Exclude Retention Time Window			10.0
Reference Centroid Average			
Reference Frequency				0.0
Reference Cone Voltage				0.0
Calibration					Dynamic 2
 
