# Supplementary material for: Proteomic analysis of IgM antigens from mammary tissue under pre- and post-cancer conditions using the MMTV-PyVT mouse model
Source: PeerJ. 2022 Oct 18;10:e14175. doi: 10.7717/peerj.14175 (PMC9586126; doi:10.7717/peerj.14175)
Supplement: Supplemental Information 2 [file peerj-10-14175-s004.zip › Raw data/peerj-73885-B_HEADER.TXT]

$$ Version: 01.00
$$ Acquired Name: UE864
$$ Acquired Date: 30-Aug-2019
$$ Acquired Time: 19:29:54
$$ Job Code: 2019-II
$$ Task Code: 
$$ User Name: 
$$ Instrument: SYNAPT G2-S#UEB076
$$ Conditions: 
$$ Laboratory Name: 
$$ Sample Description: LCMS
$$ Solvent Delay: 0.0000
$$ Submitter: 
$$ SampleID: B
$$ Bottle Number: 1:C,8
$$ Plate Desc: 01TL,YX,LN,1: 6,2: 8,3:140.0,4:140.0,5:  0.0,6:  0.0,7:O,8:O,9:1280.0,10:860.0,11:320.0,12:120.0,13:150.0,14: 83.0
$$ Cal MS1 Static: 0.000000000000000e0,1.000000000000000e0,T0
$$ Cal MS2 Static: 0.000000000000000e0,1.000000000000000e0,T0
$$ Associated Datafile: 
$$ Cal MS1 Static Params: 0,0,0.00,0.00,0.0,0.0,0.0,,
$$ Cal MS1 Dynamic Params: 50,2000,0.0000,0.00,0.0,0.0,0.0,ESI_GFP_MSMS_Trap_CE,GFP-8agt2019 capc vz-1-2019-08-2Lp�
$$ Cal MS1 Fast Params: 0,0,0.0000,0.00,0.0,0.0,0.0,,
$$ Cal MS2 Static Params: 0,0,0.00,0.00,0.0,0.0,0.0,,
$$ Cal MS2 Dynamic Params: 0,0,0.0000,0.00,0.0,0.0,0.0,,
$$ Cal MS2 Fast Params: 0,0,0.0000,0.00,0.0,0.0,0.0,,
$$ Cal Time: 15:53
$$ Cal Date: 08/22/19
$$ Analog Channel 1 Offset: 0.000
$$ Analog Channel 2 Offset: 0.000
$$ Analog Channel 3 Offset: 0.000
$$ Analog Channel 4 Offset: 0.000
$$ Mux Stream: 0
$$ Cal Temperature: 0.0000000
$$ Inlet Method: C:\MassLynx\2019-ii.PRO\ACQUDB\1D_SPT_75x150_61min_Floop
$$ Inlet Prerun Method: 
$$ Inlet Postrun Method: 
$$ Inlet Switch Method: 
$$ HPLC Method: 
$$ MS Method: C:\MassLynx\2019-ii.PRO\ACQUDB\MSE_057MIN.EXP
$$ Tune Method: C:\MassLynx\2019-ii.PRO\ACQUDB\20181105_MSE.IPR
$$ FractionLynx Method: 
$$ Spare1: 
$$ Spare2: 
$$ Spare3: 
$$ Spare4: 
$$ Spare5: 
$$ Reinjections: 0
$$ PIC MRM Function:  
$$ PIC Scan Function: 0,0
$$ ScanWave Func List: 
$$ Calibration File: 
$$ Cal Function 1: 1.781743836827548e-3,9.999063836317864e-1,-2.916232569716686e-6,3.787940367855320e-8,1.243200634924918e-9,-2.624154585990890e-11,T1
$$ Cal Function 2: 1.781743836827548e-3,9.999063836317864e-1,-2.916232569716686e-6,3.787940367855320e-8,1.243200634924918e-9,-2.624154585990890e-11,T1
$$ Cal Function 3: 1.781743836827548e-3,9.999063836317864e-1,-2.916232569716686e-6,3.787940367855320e-8,1.243200634924918e-9,-2.624154585990890e-11,T1
$$ Cal StdDev Function 1: 0.000000000000000e0
$$ Cal StdDev Function 2: 0.000000000000000e0
$$ Cal StdDev Function 3: 0.000000000000000e0
$$ Cal CoVar 1: 4.019357101137596e-8,-1.134992442065879e-8,3.227783102544846e-9,1.188444090432594e-9,-3.402079687813374e-10,3.609632493430193e-11,-5.840557509153670e-11,1.681971721867922e-11,-1.795923029745242e-12,8.991421067254873e-14,1.360857279491192e-12,-3.940034277593473e-13,4.231548207127557e-14,-2.131036837491398e-15,5.079074941141827e-17,-1.212295469208781e-14,3.526530714815558e-15,-3.807340234970171e-16,1.927694961265270e-17,-4.618178070196982e-19,4.219253407719680e-21
$$ Cal CoVar 2: 4.019357101137596e-8,-1.134992442065879e-8,3.227783102544846e-9,1.188444090432594e-9,-3.402079687813374e-10,3.609632493430193e-11,-5.840557509153670e-11,1.681971721867922e-11,-1.795923029745242e-12,8.991421067254873e-14,1.360857279491192e-12,-3.940034277593473e-13,4.231548207127557e-14,-2.131036837491398e-15,5.079074941141827e-17,-1.212295469208781e-14,3.526530714815558e-15,-3.807340234970171e-16,1.927694961265270e-17,-4.618178070196982e-19,4.219253407719680e-21
$$ Cal CoVar 3: 4.019357101137596e-8,-1.134992442065879e-8,3.227783102544846e-9,1.188444090432594e-9,-3.402079687813374e-10,3.609632493430193e-11,-5.840557509153670e-11,1.681971721867922e-11,-1.795923029745242e-12,8.991421067254873e-14,1.360857279491192e-12,-3.940034277593473e-13,4.231548207127557e-14,-2.131036837491398e-15,5.079074941141827e-17,-1.212295469208781e-14,3.526530714815558e-15,-3.807340234970171e-16,1.927694961265270e-17,-4.618178070196982e-19,4.219253407719680e-21
