# Supplementary material for: Proteomic analysis of IgM antigens from mammary tissue under pre- and post-cancer conditions using the MMTV-PyVT mouse model
Source: PeerJ. 2022 Oct 18;10:e14175. doi: 10.7717/peerj.14175 (PMC9586126; doi:10.7717/peerj.14175)
Supplement: Supplemental Information 2 [file peerj-10-14175-s004.zip › Raw data/peerj-73885-CD_HEADER.TXT]

$$ Version: 01.00
$$ Acquired Name: UE853
$$ Acquired Date: 18-Jun-2019
$$ Acquired Time: 17:16:36
$$ Job Code: 1ER SEMESTRE 2019
$$ Task Code: 
$$ User Name: 
$$ Instrument: SYNAPT G2-S#UEB076
$$ Conditions: 
$$ Laboratory Name: 
$$ Sample Description: LCMS
$$ Solvent Delay: 0.0000
$$ Submitter: 
$$ SampleID: 2
$$ Bottle Number: 1:D,2
$$ Plate Desc: 01TL,YX,LN,1: 6,2: 8,3:140.0,4:140.0,5:  0.0,6:  0.0,7:O,8:O,9:1280.0,10:860.0,11:320.0,12:120.0,13:150.0,14: 83.0
$$ Cal MS1 Static: 0.000000000000000e0,1.000000000000000e0,T0
$$ Cal MS2 Static: 0.000000000000000e0,1.000000000000000e0,T0
$$ Associated Datafile: 
$$ Cal MS1 Static Params: 0,0,0.00,0.00,0.0,0.0,0.0,,
$$ Cal MS1 Dynamic Params: 50,2000,0.0000,0.00,0.0,0.0,0.0,ESI_GFP_MSMS_Trap_CE,GFPMSMSNOV-2019-05-13-16-50-1
$$ Cal MS1 Fast Params: 0,0,0.0000,0.00,0.0,0.0,0.0,,
$$ Cal MS2 Static Params: 0,0,0.00,0.00,0.0,0.0,0.0,,
$$ Cal MS2 Dynamic Params: 0,0,0.0000,0.00,0.0,0.0,0.0,,
$$ Cal MS2 Fast Params: 0,0,0.0000,0.00,0.0,0.0,0.0,,
$$ Cal Time: 17:03
$$ Cal Date: 05/13/19
$$ Analog Channel 1 Offset: 0.000
$$ Analog Channel 2 Offset: 0.000
$$ Analog Channel 3 Offset: 0.000
$$ Analog Channel 4 Offset: 0.000
$$ Mux Stream: 0
$$ Cal Temperature: 0.0000000
$$ Inlet Method: C:\MassLynx\2019-I.PRO\ACQUDB\1D_SPT_75x150_61min_Floop
$$ Inlet Prerun Method: 
$$ Inlet Postrun Method: 
$$ Inlet Switch Method: 
$$ HPLC Method: 
$$ MS Method: C:\MassLynx\2019-I.PRO\ACQUDB\MSE_057MIN.EXP
$$ Tune Method: C:\MassLynx\2019-I.PRO\ACQUDB\20181105_MSE.IPR
$$ FractionLynx Method: 
$$ Spare1: 
$$ Spare2: 
$$ Spare3: 
$$ Spare4: 
$$ Spare5: 
$$ Reinjections: 0
$$ PIC MRM Function:  
$$ PIC Scan Function: 0,0
$$ ScanWave Func List: 
$$ Calibration File: 
$$ Cal Function 1: 2.750001901621679e-3,9.998092087053957e-1,4.681957111152488e-6,-3.141452035288982e-7,8.942748596188764e-9,-9.064345978300150e-11,T1
$$ Cal Function 2: 2.750001901621679e-3,9.998092087053957e-1,4.681957111152488e-6,-3.141452035288982e-7,8.942748596188764e-9,-9.064345978300150e-11,T1
$$ Cal Function 3: 2.750001901621679e-3,9.998092087053957e-1,4.681957111152488e-6,-3.141452035288982e-7,8.942748596188764e-9,-9.064345978300150e-11,T1
$$ Cal StdDev Function 1: 0.000000000000000e0
$$ Cal StdDev Function 2: 0.000000000000000e0
$$ Cal StdDev Function 3: 0.000000000000000e0
$$ Cal CoVar 1: 1.566808349594163e-8,-4.417468245350876e-9,1.253968301768951e-9,4.619005487183569e-10,-1.319410019888855e-10,1.396985908303023e-11,-2.266929233565001e-11,6.512163967642628e-12,-6.936176646797024e-13,3.464070288573774e-14,5.275009783535044e-13,-1.522977967539113e-13,1.631000246711163e-14,-8.190265039218696e-16,1.946573296514577e-17,-4.693136878942053e-15,1.360985176939221e-15,-1.464650938928360e-16,7.391640395390461e-18,-1.765202459322400e-19,1.607868521707443e-21
$$ Cal CoVar 2: 1.566808349594163e-8,-4.417468245350876e-9,1.253968301768951e-9,4.619005487183569e-10,-1.319410019888855e-10,1.396985908303023e-11,-2.266929233565001e-11,6.512163967642628e-12,-6.936176646797024e-13,3.464070288573774e-14,5.275009783535044e-13,-1.522977967539113e-13,1.631000246711163e-14,-8.190265039218696e-16,1.946573296514577e-17,-4.693136878942053e-15,1.360985176939221e-15,-1.464650938928360e-16,7.391640395390461e-18,-1.765202459322400e-19,1.607868521707443e-21
$$ Cal CoVar 3: 1.566808349594163e-8,-4.417468245350876e-9,1.253968301768951e-9,4.619005487183569e-10,-1.319410019888855e-10,1.396985908303023e-11,-2.266929233565001e-11,6.512163967642628e-12,-6.936176646797024e-13,3.464070288573774e-14,5.275009783535044e-13,-1.522977967539113e-13,1.631000246711163e-14,-8.190265039218696e-16,1.946573296514577e-17,-4.693136878942053e-15,1.360985176939221e-15,-1.464650938928360e-16,7.391640395390461e-18,-1.765202459322400e-19,1.607868521707443e-21
